# Supplementary material for: Naringenin and Quercetin Exert Contradictory Cytoprotective and Cytotoxic Effects on Tamoxifen-Induced Apoptosis in HepG2 Cells
Source: Nutrients. 2022 Dec 19;14(24):5394. doi: 10.3390/nu14245394 (PMC9783584; doi:10.3390/nu14245394)
Supplement: Supplementary file 1 [file nutrients-14-05394-s001.zip]

Archive with 1 entries (1 files):
- nutrients-1913556-supplementary.pdf
